# Supplementary material for: catena-Poly[[(pyridine-κN)copper(II)]-μ3-pyridine-2,6-dicarboxylato-κ3 O 2:O 2′,N,O 6:O 6′]
Source: Acta Crystallogr Sect E Struct Rep Online. 2009 Feb 21;65(Pt 3):m303–4. doi: 10.1107/S1600536809005212 (PMC2968654; doi:10.1107/S1600536809005212)
Supplement: Supplementary file 1 [file e-65-0m303-sup1.cif]

##############################################################################
###                                                                        ###
###        Electronic paper (Acta Crystallographica Section E)             ###
###                                                                        ###
##############################################################################
#                                                                            #
# This CIF contains the data in a paper accepted for publication in Acta     #
# Crystallographica Section E. It conforms to the requirements of Notes      #
# for Authors for Section E, and has been peer reviewed under the auspices   #
# of the IUCr Commission on Journals.                                        #
#                                                                            #
# Full details of the Crystallographic Information File format               #
# are given in the paper "The Crystallographic Information File (CIF):       #
# a New Standard Archive File for Crystallography" by S. R. Hall, F. H.      #
# Allen and I. D. Brown [Acta Cryst. (1991), A47, 655-685].                  #
#                                                                            #
# The current version of the core CIF dictionary is obtainable from          #
# ftp://ftp.iucr.org/pub/cif_core.dic. The current version number is 2.4.    #
#                                                                            #
# Software is freely available for graphical display of the structure(s) in  #
# this CIF.  For information consult the CIF home page http://www.iucr.org/  #
# cif/home.html                                                              #
#                                                                            #
# This file may be used for bona fide research purposes within the           #
# scientific community so long as proper attribution is given to the journal # 
# article from which it was obtained.                                        #
#                                                                            #
##############################################################################
                                             
data_I
_audit_creation_method     SHELXL-97
_chemical_name_systematic
;
<i>catena</i>-Poly[[(pyridine-\k<i>N</i>)copper(II)]-\m~3~-pyridine-2,6-
dicarboxylato-\k^3^<i>O</i>^2^:<i>O</i>^2'^,<i>N</i>,<i>O</i>^6^:<i>O</i>^6'^]
;
_chemical_name_common     ?
_chemical_formula_moiety     'C12 H8 Cu N2 O4'
_chemical_formula_sum     'C12 H8 Cu N2 O4'
_chemical_formula_iupac     '[Cu (C7 H3 N O4) (C5 H5 N)]'
_chemical_formula_weight     307.74
_chemical_melting_point     ?
_symmetry_cell_setting     monoclinic
_symmetry_space_group_name_H-M     'C 2/c'
_symmetry_space_group_name_Hall     '-C 2yc'
loop_
    _symmetry_equiv_pos_as_xyz
    'x, y, z'
    '-x, y, -z+1/2'
    'x+1/2, y+1/2, z'
    '-x+1/2, y+1/2, -z+1/2'
    '-x, -y, -z'
    'x, -y, z-1/2'
    '-x+1/2, -y+1/2, -z'
    'x+1/2, -y+1/2, z-1/2'
_cell_length_a     7.8042(9)
_cell_length_b     13.6152(17)
_cell_length_c     10.0667(12)
_cell_angle_alpha     90.00
_cell_angle_beta     91.687(4)
_cell_angle_gamma     90.00
_cell_volume     1069.2(2)
_cell_formula_units_Z     4
_cell_measurement_reflns_used     1607
_cell_measurement_theta_min     2.99
_cell_measurement_theta_max     25.27
_cell_measurement_temperature     100(2)
_exptl_crystal_description     needle
_exptl_crystal_colour     blue
_exptl_crystal_size_max     0.21
_exptl_crystal_size_mid     0.13
_exptl_crystal_size_min     0.08
_exptl_crystal_density_diffrn     1.912
_exptl_crystal_density_meas     ?
_exptl_crystal_density_method     ?
_exptl_crystal_F_000     620
_exptl_absorpt_coefficient_mu     2.055
_exptl_absorpt_correction_type     'multi-scan'
_exptl_absorpt_process_details     '(<i>SADABS</i>; Bruker, 2007)'
_exptl_absorpt_correction_T_min     0.6710
_exptl_absorpt_correction_T_max     0.8480
_exptl_special_details
;
All H atoms were added in their calculated positions and were treated using
appropriate riding models.
;
_diffrn_ambient_temperature     100(2)
_diffrn_radiation_type     MoK\a
_diffrn_radiation_wavelength     0.71073
_diffrn_radiation_source     'fine-focus sealed tube'
_diffrn_radiation_monochromator     graphite
_diffrn_measurement_device_type     'Bruker APEXII CCD area-detector'
_diffrn_measurement_method     '\f and \w scans'
_diffrn_detector_area_resol_mean     ?
_diffrn_reflns_number     3530
_diffrn_reflns_av_R_equivalents     0.0357
_diffrn_reflns_av_sigmaI/netI     0.0352
_diffrn_reflns_theta_min     2.99
_diffrn_reflns_theta_max     25.34
_diffrn_reflns_theta_full     25.34
_diffrn_measured_fraction_theta_max     0.997
_diffrn_measured_fraction_theta_full     0.997
_diffrn_reflns_limit_h_min     -9
_diffrn_reflns_limit_h_max     8
_diffrn_reflns_limit_k_min     -16
_diffrn_reflns_limit_k_max     16
_diffrn_reflns_limit_l_min     -12
_diffrn_reflns_limit_l_max     11
_diffrn_standards_number     ?
_diffrn_standards_interval_count     ?
_diffrn_standards_interval_time     ?
_diffrn_standards_decay_%     ?
_refine_special_details
;
Refinement of <i>F</i>^2^ against ALL reflections. The weighted <i>R</i>-factor
<i>wR</i> and goodness of fit <i>S</i> are based on <i>F</i>^2^, conventional
<i>R</i>-factors <i>R</i> are based on <i>F</i>, with <i>F</i> set to zero for
negative <i>F</i>^2^. The threshold expression of <i>F</i>^2^ >
\s(<i>F</i>^2^) is used only for calculating <i>R</i>-factors(gt) <i>etc</i>.
and is not relevant to the choice of reflections for refinement.
<i>R</i>-factors based on <i>F</i>^2^ are statistically about twice as large
as those based on <i>F</i>, and <i>R</i>- factors based on ALL data will be
even larger.
;
_reflns_number_total     981
_reflns_number_gt     859
_reflns_threshold_expression     'I>2\s(I)'
_refine_ls_structure_factor_coef     Fsqd
_refine_ls_matrix_type     full
_refine_ls_R_factor_all     0.0354
_refine_ls_R_factor_gt     0.0294
_refine_ls_wR_factor_gt     0.0710
_refine_ls_wR_factor_ref     0.0742
_refine_ls_goodness_of_fit_ref     1.104
_refine_ls_restrained_S_all     1.104
_refine_ls_number_reflns     981
_refine_ls_number_parameters     89
_refine_ls_number_restraints     0
_refine_ls_hydrogen_treatment     noref
_refine_ls_weighting_scheme     calc
_refine_ls_weighting_details
         'calc w=1/[\s^2^(Fo^2^)+(0.0347P)^2^+1.5139P] where P=(Fo^2^+2Fc^2^)/3'
_atom_sites_solution_hydrogens     geom
_atom_sites_solution_primary     direct
_atom_sites_solution_secondary     difmap
_refine_ls_shift/su_max     0.000
_refine_ls_shift/su_mean     0.000
_refine_diff_density_max     0.408
_refine_diff_density_min     -0.601
_refine_ls_extinction_method     none
_refine_ls_extinction_coef     ?
loop_
    _atom_type_symbol
    _atom_type_description
    _atom_type_scat_dispersion_real
    _atom_type_scat_dispersion_imag
    _atom_type_scat_source
    'C' 'C' 0.0033 0.0016
                         'International Tables Vol C Tables 4.2.6.8 and 6.1.1.4'
    'H' 'H' 0.0000 0.0000
                         'International Tables Vol C Tables 4.2.6.8 and 6.1.1.4'
    'N' 'N' 0.0061 0.0033
                         'International Tables Vol C Tables 4.2.6.8 and 6.1.1.4'
    'O' 'O' 0.0106 0.0060
                         'International Tables Vol C Tables 4.2.6.8 and 6.1.1.4'
    'Cu' 'Cu' 0.3201 1.2651
                         'International Tables Vol C Tables 4.2.6.8 and 6.1.1.4'
_computing_data_collection     'APEX2 (Bruker, 2006)'
_computing_cell_refinement     'SAINT (Bruker, 2006)'
_computing_data_reduction     'SAINT (Bruker, 2006)'
_computing_structure_solution     'SHELXTL (Sheldrick, 2008)'
_computing_structure_refinement     'SHELXTL (Sheldrick, 2008)'
_computing_molecular_graphics     'SHELXTL (Sheldrick, 2008)'
_computing_publication_material     'SHELXTL (Sheldrick, 2008)'
loop_
    _atom_site_type_symbol
    _atom_site_label
    _atom_site_fract_x
    _atom_site_fract_y
    _atom_site_fract_z
    _atom_site_U_iso_or_equiv
    _atom_site_adp_type
    _atom_site_calc_flag
    _atom_site_refinement_flags
    _atom_site_occupancy
    _atom_site_disorder_assembly
    _atom_site_disorder_group
    Cu Cu1 0.5000 0.06463(3) 0.2500 0.01055(18) Uani d S 1 . .
    O O1 0.3461(2) 0.04164(13) 0.08928(18) 0.0119(4) Uani d . 1 . .
    O O2 0.2652(2) -0.07906(13) -0.05100(19) 0.0137(4) Uani d . 1 . .
    N N1 0.5000 0.2074(2) 0.2500 0.0099(7) Uani d S 1 . .
    N N2 0.5000 -0.0746(2) 0.2500 0.0096(7) Uani d S 1 . .
    C C1 0.3334(3) -0.04888(19) 0.0526(3) 0.0111(6) Uani d . 1 . .
    C C2 0.4161(3) -0.1210(2) 0.1514(3) 0.0100(6) Uani d . 1 . .
    C C3 0.4135(3) -0.2221(2) 0.1484(3) 0.0120(6) Uani d . 1 . .
    H H3 0.3542 -0.2564 0.0789 0.014 Uiso calc R 1 . .
    C C4 0.5000 -0.2728(3) 0.2500 0.0130(8) Uani d S 1 . .
    H H4 0.5000 -0.3426 0.2500 0.016 Uiso calc SR 1 . .
    C C5 0.5748(3) 0.2583(2) 0.3507(3) 0.0124(6) Uani d . 1 . .
    H H5 0.6286 0.2230 0.4218 0.015 Uiso calc R 1 . .
    C C6 0.5765(4) 0.3594(2) 0.3549(3) 0.0154(6) Uani d . 1 . .
    H H6 0.6290 0.3931 0.4281 0.018 Uiso calc R 1 . .
    C C7 0.5000 0.4112(3) 0.2500 0.0159(9) Uani d S 1 . .
    H H7 0.5000 0.4810 0.2500 0.019 Uiso calc SR 1 . .
loop_
    _atom_site_aniso_label
    _atom_site_aniso_U_11
    _atom_site_aniso_U_22
    _atom_site_aniso_U_33
    _atom_site_aniso_U_12
    _atom_site_aniso_U_13
    _atom_site_aniso_U_23
    Cu1 0.0144(3) 0.0059(3) 0.0109(3) 0.000 -0.00649(18) 0.000
    O1 0.0151(10) 0.0074(10) 0.0129(10) -0.0014(8) -0.0066(8) 0.0000(8)
    O2 0.0173(10) 0.0117(11) 0.0118(10) -0.0026(8) -0.0068(8) -0.0017(8)
    N1 0.0095(16) 0.0095(17) 0.0108(17) 0.000 -0.0009(13) 0.000
    N2 0.0085(16) 0.0102(17) 0.0100(16) 0.000 -0.0009(13) 0.000
    C1 0.0114(14) 0.0106(14) 0.0114(15) -0.0017(11) -0.0007(11) 0.0004(11)
    C2 0.0080(13) 0.0125(15) 0.0095(14) -0.0020(11) -0.0011(11) -0.0023(11)
    C3 0.0122(14) 0.0131(15) 0.0108(14) -0.0006(11) -0.0019(11) -0.0018(11)
    C4 0.014(2) 0.009(2) 0.016(2) 0.000 0.0001(16) 0.000
    C5 0.0124(14) 0.0138(15) 0.0110(15) 0.0001(11) -0.0012(11) 0.0007(11)
    C6 0.0163(15) 0.0136(15) 0.0163(16) -0.0035(12) 0.0025(12) -0.0042(12)
    C7 0.016(2) 0.009(2) 0.023(2) 0.000 0.0055(17) 0.000
_geom_special_details
;
All e.s.d.'s (except the e.s.d. in the dihedral angle between two l.s. planes)
are estimated using the full covariance matrix. The cell e.s.d.'s are taken
into account individually in the estimation of e.s.d.'s in distances, angles
and torsion angles; correlations between e.s.d.'s in cell parameters are only
used when they are defined by crystal symmetry. An approximate (isotropic)
treatment of cell e.s.d.'s is used for estimating e.s.d.'s involving l.s.
planes.
;
loop_
    _geom_bond_atom_site_label_1
    _geom_bond_atom_site_label_2
    _geom_bond_site_symmetry_2
    _geom_bond_distance
    _geom_bond_publ_flag
    Cu1 N2 . 1.896(3) y
    Cu1 N1 . 1.944(3) y
    Cu1 O1 . 2.0110(18) y
    Cu1 O1 2_655 2.0110(18) y
    O1 C1 . 1.290(3) ?
    O2 C1 . 1.228(3) ?
    N1 C5 2_655 1.347(3) ?
    N1 C5 . 1.347(3) ?
    N2 C2 . 1.332(3) ?
    N2 C2 2_655 1.332(3) ?
    C1 C2 . 1.527(4) ?
    C2 C3 . 1.378(4) ?
    C3 C4 . 1.392(3) ?
    C3 H3 . 0.9500 ?
    C4 C3 2_655 1.392(3) ?
    C4 H4 . 0.9500 ?
    C5 C6 . 1.378(4) ?
    C5 H5 . 0.9500 ?
    C6 C7 . 1.390(3) ?
    C6 H6 . 0.9500 ?
    C7 C6 2_655 1.390(3) ?
    C7 H7 . 0.9500 ?
loop_
    _geom_angle_atom_site_label_1
    _geom_angle_atom_site_label_2
    _geom_angle_atom_site_label_3
    _geom_angle_site_symmetry_1
    _geom_angle_site_symmetry_3
    _geom_angle
    _geom_angle_publ_flag
    N2 Cu1 N1 . . 180.0 ?
    N2 Cu1 O1 . . 81.05(5) ?
    N1 Cu1 O1 . . 98.95(5) ?
    N2 Cu1 O1 . 2_655 81.05(5) ?
    N1 Cu1 O1 . 2_655 98.95(5) ?
    O1 Cu1 O1 . 2_655 162.10(10) ?
    C1 O1 Cu1 . . 114.71(16) ?
    C5 N1 C5 2_655 . 118.1(3) ?
    C5 N1 Cu1 2_655 . 120.97(16) ?
    C5 N1 Cu1 . . 120.96(16) ?
    C2 N2 C2 . 2_655 123.4(3) ?
    C2 N2 Cu1 . . 118.28(16) ?
    C2 N2 Cu1 2_655 . 118.28(16) ?
    O2 C1 O1 . . 126.2(2) ?
    O2 C1 C2 . . 120.2(2) ?
    O1 C1 C2 . . 113.6(2) ?
    N2 C2 C3 . . 119.8(3) ?
    N2 C2 C1 . . 111.7(2) ?
    C3 C2 C1 . . 128.5(2) ?
    C2 C3 C4 . . 118.2(3) ?
    C2 C3 H3 . . 120.9 ?
    C4 C3 H3 . . 120.9 ?
    C3 C4 C3 . 2_655 120.6(4) ?
    C3 C4 H4 . . 119.7 ?
    C3 C4 H4 2_655 . 119.7 ?
    N1 C5 C6 . . 122.8(3) ?
    N1 C5 H5 . . 118.6 ?
    C6 C5 H5 . . 118.6 ?
    C5 C6 C7 . . 118.7(3) ?
    C5 C6 H6 . . 120.7 ?
    C7 C6 H6 . . 120.7 ?
    C6 C7 C6 2_655 . 119.0(4) ?
    C6 C7 H7 2_655 . 120.5 ?
    C6 C7 H7 . . 120.5 ?
loop_
    _geom_torsion_atom_site_label_1
    _geom_torsion_atom_site_label_2
    _geom_torsion_atom_site_label_3
    _geom_torsion_atom_site_label_4
    _geom_torsion_site_symmetry_1
    _geom_torsion_site_symmetry_2
    _geom_torsion_site_symmetry_3
    _geom_torsion_site_symmetry_4
    _geom_torsion
    _geom_torsion_publ_flag
    N2 Cu1 O1 C1 . . . . -6.98(18) ?
    N1 Cu1 O1 C1 . . . . 173.02(18) ?
    O1 Cu1 O1 C1 2_655 . . . -6.98(18) ?
    O1 Cu1 N1 C5 . . . 2_655 -6.84(14) ?
    O1 Cu1 N1 C5 2_655 . . 2_655 173.16(14) ?
    O1 Cu1 N1 C5 . . . . 173.16(14) ?
    O1 Cu1 N1 C5 2_655 . . . -6.84(14) ?
    O1 Cu1 N2 C2 . . . . 3.29(14) ?
    O1 Cu1 N2 C2 2_655 . . . -176.71(14) ?
    O1 Cu1 N2 C2 . . . 2_655 -176.71(14) ?
    O1 Cu1 N2 C2 2_655 . . 2_655 3.29(14) ?
    Cu1 O1 C1 O2 . . . . -170.2(2) ?
    Cu1 O1 C1 C2 . . . . 8.8(3) ?
    C2 N2 C2 C3 2_655 . . . 0.04(18) ?
    Cu1 N2 C2 C3 . . . . -179.96(18) ?
    C2 N2 C2 C1 2_655 . . . -179.7(2) ?
    Cu1 N2 C2 C1 . . . . 0.3(2) ?
    O2 C1 C2 N2 . . . . 172.9(2) ?
    O1 C1 C2 N2 . . . . -6.2(3) ?
    O2 C1 C2 C3 . . . . -6.8(4) ?
    O1 C1 C2 C3 . . . . 174.1(3) ?
    N2 C2 C3 C4 . . . . -0.1(4) ?
    C1 C2 C3 C4 . . . . 179.6(2) ?
    C2 C3 C4 C3 . . . 2_655 0.03(18) ?
    C5 N1 C5 C6 2_655 . . . 0.47(19) ?
    Cu1 N1 C5 C6 . . . . -179.53(19) ?
    N1 C5 C6 C7 . . . . -0.9(4) ?
    C5 C6 C7 C6 . . . 2_655 0.44(18) ?
loop_
    _geom_hbond_atom_site_label_D
    _geom_hbond_atom_site_label_H
    _geom_hbond_atom_site_label_A
    _geom_hbond_site_symmetry_A
    _geom_hbond_distance_DH
    _geom_hbond_distance_HA
    _geom_hbond_distance_DA
    _geom_hbond_angle_DHA
    C3 H3 O2 7_545 0.95 2.44 3.187(3) 135
    C5 H5 O1 2_655 0.95 2.48 3.070(3) 120
    C6 H6 O1 8_556 0.95 2.48 3.394(3) 162
data_global
_journal_date_recd_electronic     2009-01-20
_journal_date_accepted     2009-02-13
_journal_name_full     'Acta Crystallographica, Section E'
_journal_year     2009
_journal_volume     65
_journal_issue      3
_journal_page_first     m303
_journal_page_last     m304
_journal_paper_category     QM
_journal_coeditor_code     IS2384
_publ_contact_author_name     'Manoj Trivedi'
_publ_contact_author_address
;
Department of Chemistry,
Faculty of Science,
Banaras Hindu University,
Varanasi-221005
(U.P.)
INDIA
;
_publ_contact_author_email     'manojtri@gmail.com'
_publ_contact_author_fax     -
_publ_contact_author_phone     '91 0 9811730475'
_publ_section_title
;\
<i>catena</i>-Poly[[(pyridine-\k<i>N</i>)copper(II)]-\m~3~-pyridine-2,6-\
dicarboxylato-\k^3^<i>O</i>^2^:<i>O</i>^2'^,<i>N</i>,<i>O</i>^6^:\
<i>O</i>^6'^]
;
loop_
    _publ_author_name
    _publ_author_footnote
    _publ_author_address
    'Trivedi, Manoj'
;
Present Address:
Department of Chemistry,
University of Delhi,
Delhi-110007,
India
;
;
Department of Chemistry,
Faculty of Science,
Banaras Hindu University,
Varanasi-221005
India
;
    'Pandey, Daya Shankar'
;
.
;
;
Department of Chemistry,
Faculty of Science,
Banaras Hindu University,
Varanasi-221005
India
;
    'Rath, Nigam P.'
;
.
;
;
Department of Chemistry and Biochemistry
and Centre for Nanoscience,
University of Missouri-St Louis, One University Boulevard, St Louis,
MO 63121-4499,
USA
;
