# Supplementary material for: catena-Poly[[(pyridine-κN)copper(II)]-μ3-pyridine-2,6-dicarboxylato-κ3 O 2:O 2′,N,O 6:O 6′]
Source: Acta Crystallogr Sect E Struct Rep Online. 2009 Feb 21;65(Pt 3):m303–4. doi: 10.1107/S1600536809005212 (PMC2968654; doi:10.1107/S1600536809005212)
Supplement: Supplementary file 2 [file e-65-0m303-Isup2.hkl]

# 
# h,k,l, Fc-squared, Fo-squared, sigma(Fo-squared) and status flag 
# 
data_I
_shelx_title ' Complex_1/lt in C2/c' 
_shelx_refln_list_code          4 
_shelx_F_calc_maximum      425.27 
_exptl_crystal_F_000       620.00 
_reflns_d_resolution_high  0.8302 
 
loop_ 
 _symmetry_equiv_pos_as_xyz 
 'x, y, z' 
 '-x, y, -z+1/2' 
 'x+1/2, y+1/2, z' 
 '-x+1/2, y+1/2, -z+1/2' 
 '-x, -y, -z' 
 'x, -y, z-1/2' 
 '-x+1/2, -y+1/2, -z' 
 'x+1/2, -y+1/2, z-1/2' 
 
_cell_length_a     7.8042 
_cell_length_b    13.6152 
_cell_length_c    10.0667 
_cell_angle_alpha  90.000 
_cell_angle_beta   91.687 
_cell_angle_gamma  90.000 
 
_shelx_F_squared_multiplier     1.000 
 
loop_ 
 _refln_index_h 
 _refln_index_k 
 _refln_index_l 
 _refln_F_squared_calc 
 _refln_F_squared_meas 
 _refln_F_squared_sigma 
 _refln_observed_status 
   2   0   0    31669.10    30096.54    404.05 o 
   4   0   0     6819.08     6722.89    143.28 o 
   6   0   0     2897.87     2875.88     72.50 o 
   8   0   0     2105.11     1969.39    143.36 o 
   1   1   0    28574.66    28688.55    424.02 o 
   3   1   0      101.21       50.86     10.07 o 
   5   1   0     7034.80     7007.66    120.44 o 
   7   1   0     3152.77     3035.61    101.36 o 
   9   1   0      668.39      715.55    177.41 o 
   0   2   0     6259.83     5022.03    450.68 o 
   2   2   0     1346.88     1582.48     25.89 o 
   4   2   0     3120.68     3074.36     52.54 o 
   6   2   0     6152.08     6364.77    105.44 o 
   8   2   0     1440.92     1391.61     73.70 o 
   1   3   0     4076.63     4253.08     54.69 o 
   3   3   0      135.97      176.10     13.23 o 
   5   3   0     1148.28     1175.34     32.89 o 
   7   3   0      835.07      808.84     69.91 o 
   9   3   0       18.36        2.46     32.29 o 
   0   4   0      335.53      290.98     17.61 o 
   2   4   0        9.02        7.29      7.39 o 
   4   4   0      629.15      588.45     27.68 o 
   6   4   0      511.60      514.25     37.76 o 
   8   4   0        7.69       31.76     33.93 o 
   1   5   0      716.43      667.99     22.60 o 
   3   5   0     1293.80     1261.15     36.54 o 
   5   5   0     1079.30     1070.83     39.20 o 
   7   5   0       24.46       29.55     23.73 o 
   0   6   0    33273.91    35335.92    762.80 o 
   2   6   0     4359.10     4365.26     83.38 o 
   4   6   0     6971.97     7001.02    147.81 o 
   6   6   0     1087.24     1108.14     54.47 o 
   8   6   0     1720.99     1760.73     91.67 o 
   1   7   0    15613.78    16023.40    267.20 o 
   3   7   0     2967.59     2882.02     74.51 o 
   5   7   0     3921.98     3938.93     95.55 o 
   7   7   0     1307.61     1357.40     77.83 o 
   0   8   0     7764.09     6756.29    191.97 o 
   2   8   0      971.10      830.59     38.18 o 
   4   8   0     7766.50     7805.65    157.44 o 
   6   8   0     8260.19     8564.36    263.42 o 
   8   8   0     3468.39     3481.35    199.89 o 
   1   9   0     4810.11     4658.34    108.58 o 
   3   9   0     1193.97     1178.49     49.39 o 
   5   9   0     5718.35     5839.62    159.93 o 
   7   9   0     3675.98     3964.34    146.86 o 
   0  10   0     5854.89     5643.15    181.83 o 
   2  10   0      800.41      859.92     51.54 o 
   4  10   0       12.03       11.66     19.31 o 
   6  10   0      870.13      841.69    110.21 o 
   1  11   0      854.27      830.21     45.16 o 
   3  11   0      305.36      305.24     33.89 o 
   5  11   0       80.17      127.71     77.06 o 
   0  12   0      150.11      172.02     39.54 o 
   2  12   0        6.30       32.60     19.51 o 
   4  12   0     2022.20     2113.38     95.34 o 
   6  12   0       79.02       28.54     80.64 o 
   1  13   0        5.74        1.73     20.97 o 
   3  13   0     1338.72     1435.75     82.03 o 
   5  13   0      674.95      690.80     88.00 o 
   0  14   0     2825.08     2391.87    127.30 o 
   2  14   0     2591.23     2464.68    108.93 o 
   4  14   0     3789.07     3783.72    179.29 o 
   1  15   0     2707.93     2288.31     91.95 o 
   3  15   0     4023.44     4076.90    152.74 o 
   0  16   0     1028.61     1091.37     99.41 o 
   2  16   0     1370.07     1358.32     87.85 o 
  -9   1   1       58.41       91.50     53.76 o 
  -7   1   1      620.79      619.66     48.19 o 
  -5   1   1      604.48      572.47     22.48 o 
  -3   1   1     3987.93     4019.79     73.52 o 
  -1   1   1      820.67      764.73     15.29 o 
   1   1   1     6056.44     6582.57    112.33 o 
   3   1   1      206.44      195.72      8.56 o 
   5   1   1     1682.11     1695.53     35.18 o 
   7   1   1       90.08       47.00     21.35 o 
   9   1   1       81.11       43.49     35.41 o 
  -8   2   1     3309.47     3112.87    139.31 o 
  -6   2   1     2041.80     1981.14     50.33 o 
  -4   2   1     2776.37     2755.75     48.73 o 
  -2   2   1     1461.62     1622.83     34.98 o 
   0   2   1       19.12       24.45      4.11 o 
   2   2   1     3226.59     3102.02     39.83 o 
   4   2   1     7440.22     7626.08    102.45 o 
   6   2   1     5461.70     5359.41    107.19 o 
   8   2   1      443.28      473.64     53.77 o 
  -9   3   1     1151.09      836.85    127.23 o 
  -7   3   1     3138.22     2918.06    194.43 o 
  -5   3   1     1253.30     1324.77     34.76 o 
  -3   3   1     9694.14     9377.24    132.07 o 
  -1   3   1     2222.55     2141.89     34.17 o 
   1   3   1    19242.61    20010.70    214.52 o 
   3   3   1      716.61      611.80     21.40 o 
   5   3   1     9476.46     9435.66    129.23 o 
   7   3   1     1728.41     1695.26     75.37 o 
   9   3   1     1178.04     1141.32     84.87 o 
  -8   4   1      514.45      619.65     69.69 o 
  -6   4   1       38.04       32.65     15.12 o 
  -4   4   1     2732.95     2656.86     58.61 o 
  -2   4   1     2420.26     2212.14     44.57 o 
   0   4   1     8364.41     8340.44     99.69 o 
   2   4   1      625.56      434.91     19.27 o 
   4   4   1      204.08      156.77     11.85 o 
   6   4   1     1128.36     1072.22     57.46 o 
   8   4   1      350.83      351.09     46.62 o 
  -7   5   1     1595.94     1664.48    121.71 o 
  -5   5   1     1140.64     1176.27     40.23 o 
  -3   5   1     5936.56     5703.96    114.34 o 
  -1   5   1     3703.65     3440.38     75.64 o 
   1   5   1    10517.20    10138.02    139.82 o 
   3   5   1      886.99      849.73     29.89 o 
   5   5   1     4579.31     4476.66     76.37 o 
   7   5   1     1116.76     1109.58     66.82 o 
  -8   6   1      941.78      921.02     71.87 o 
  -6   6   1     1069.13     1090.53     58.84 o 
  -4   6   1     2684.66     2601.11     71.46 o 
  -2   6   1     9093.48     8993.49    180.80 o 
   0   6   1    12283.00    12250.30    293.66 o 
   2   6   1     2668.58     2559.91     56.68 o 
   4   6   1     1886.79     1916.44     73.93 o 
   6   6   1     2422.31     2403.04     93.99 o 
   8   6   1      888.23      857.06     68.54 o 
  -7   7   1      139.47      233.54     54.20 o 
  -5   7   1      111.35      130.54     22.02 o 
  -3   7   1      136.90      129.19     19.45 o 
  -1   7   1     3238.16     3305.83     93.63 o 
   1   7   1      259.76      257.24     22.98 o 
   3   7   1      242.05      191.08     18.64 o 
   5   7   1      336.12      370.00     36.83 o 
   7   7   1      817.28      980.36     77.33 o 
  -8   8   1      174.52      189.57     44.68 o 
  -6   8   1       69.63       88.88     34.69 o 
  -4   8   1      741.53      756.92     41.04 o 
  -2   8   1      406.81      458.63     32.13 o 
   0   8   1       29.62       49.37     14.20 o 
   2   8   1      518.10      537.40     38.02 o 
   4   8   1      464.44      506.42     31.07 o 
   6   8   1       56.81       66.72     25.89 o 
   8   8   1        0.34        8.58     31.89 o 
  -7   9   1     1270.51     1382.26    106.62 o 
  -5   9   1      721.44      802.31     56.02 o 
  -3   9   1     1919.72     1798.72     63.29 o 
  -1   9   1      144.26      172.09     23.12 o 
   1   9   1     3765.02     3452.00     88.64 o 
   3   9   1     1199.21     1192.13     49.14 o 
   5   9   1     3043.66     3047.36    132.19 o 
   7   9   1      348.20      379.22     53.46 o 
  -6  10   1      220.47      113.22     48.38 o 
  -4  10   1     2132.18     2189.18     76.85 o 
  -2  10   1     2181.60     2105.76     71.12 o 
   0  10   1     4018.15     3915.44    101.01 o 
   2  10   1     1043.85     1085.35     49.22 o 
   4  10   1       99.55       83.62     26.02 o 
   6  10   1      136.54      134.16     43.59 o 
  -5  11   1      513.15      534.69    137.09 o 
  -3  11   1     4630.33     4502.92    118.23 o 
  -1  11   1     2418.18     2278.23     77.26 o 
   1  11   1     5617.77     5438.58    129.82 o 
   3  11   1      327.98      353.78     35.91 o 
   5  11   1      170.93      152.14     45.56 o 
  -6  12   1     2270.10     2080.81    130.51 o 
  -4  12   1     2630.03     2654.51    118.40 o 
  -2  12   1      918.07      923.07     51.95 o 
   0  12   1     1760.47     1962.90     73.68 o 
   2  12   1     3910.75     3992.48    110.38 o 
   4  12   1     4241.24     4284.84    176.73 o 
   6  12   1     2990.06     2843.15    149.46 o 
  -5  13   1     1522.00     1338.51    106.93 o 
  -3  13   1      988.18     1120.43     85.00 o 
  -1  13   1      919.23     1007.25     56.16 o 
   1  13   1     1485.77     1545.06     68.58 o 
   3  13   1     2197.57     2294.84    101.95 o 
   5  13   1     1313.73     1399.50    103.26 o 
  -4  14   1      652.92      665.95     87.40 o 
  -2  14   1     1188.16     1231.03     77.84 o 
   0  14   1     1017.76      986.26     85.16 o 
   2  14   1     1186.33     1134.48     73.66 o 
   4  14   1      563.59      638.53     84.26 o 
  -3  15   1        5.16        2.68     31.94 o 
  -1  15   1      298.34      346.71     43.79 o 
   1  15   1        3.01      -28.52     25.31 o 
   3  15   1      209.52      228.80     60.67 o 
   0  16   1       42.76       34.26     36.27 o 
  -8   0   2     1739.95     1815.28    150.53 o 
  -6   0   2     2862.33     2759.21     83.71 o 
  -4   0   2    25521.40    25687.04    401.97 o 
  -2   0   2   180850.67   175943.92   2560.70 o 
   0   0   2    18967.96    19168.23    237.94 o 
   2   0   2     7623.19     7994.60    210.95 o 
   4   0   2     5326.99     5050.47     99.42 o 
   6   0   2     6617.34     6704.93    154.98 o 
   8   0   2     3382.50     3247.07    175.61 o 
  -9   1   2     1256.91     1038.99     91.81 o 
  -7   1   2     2928.90     2650.56     94.15 o 
  -5   1   2       28.61       39.62     11.46 o 
  -3   1   2    24502.11    24987.88    317.11 o 
  -1   1   2    11230.74    11109.39    112.18 o 
   1   1   2     1878.60     1965.38     32.01 o 
   3   1   2     8937.28     8754.54    105.55 o 
   5   1   2     8157.60     8357.24    124.22 o 
   7   1   2      810.98      744.16     78.25 o 
   9   1   2     1656.10     1488.84     89.94 o 
  -8   2   2     3075.86     3084.94    143.78 o 
  -6   2   2      415.24      398.97     29.30 o 
  -4   2   2       37.88       43.86     11.96 o 
  -2   2   2     4266.92     4208.24     69.25 o 
   0   2   2      732.65      873.12     16.84 o 
   2   2   2     8665.84     9230.67    105.04 o 
   4   2   2    11076.72    11836.80    185.77 o 
   6   2   2     2225.88     2192.40     63.13 o 
   8   2   2       34.54       13.46     23.88 o 
  -9   3   2      453.77      389.89     66.51 o 
  -7   3   2      491.02      434.71     46.05 o 
  -5   3   2        4.78        1.64     11.39 o 
  -3   3   2     2988.12     2998.88     68.36 o 
  -1   3   2     1846.63     1822.76     32.19 o 
   1   3   2      340.18      376.70     12.77 o 
   3   3   2     2148.89     2256.09     39.27 o 
   5   3   2     1459.91     1461.73     43.12 o 
   7   3   2       19.86       -0.77     26.88 o 
   9   3   2       86.30        5.38     46.59 o 
  -8   4   2      126.34       86.02     53.76 o 
  -6   4   2      166.45      125.30     28.67 o 
  -4   4   2        1.60        6.31      8.76 o 
  -2   4   2      321.44      317.77     22.06 o 
   0   4   2       16.22       -7.68      6.73 o 
   2   4   2      790.68      883.80     26.18 o 
   4   4   2     1240.82     1420.72     39.45 o 
   6   4   2       93.05      125.51     25.46 o 
   8   4   2       12.04       -4.30     23.34 o 
  -7   5   2      694.61      603.66     71.58 o 
  -5   5   2      191.61      195.37     20.25 o 
  -3   5   2     1528.42     1542.42     50.26 o 
  -1   5   2       41.09       11.62      9.79 o 
   1   5   2     4759.08     4948.50    109.12 o 
   3   5   2      424.45      425.62     23.10 o 
   5   5   2      351.18      334.76     21.47 o 
   7   5   2      442.17      421.02     46.37 o 
  -8   6   2      914.49      719.76     84.90 o 
  -6   6   2     2570.48     2713.37    100.85 o 
  -4   6   2     4808.35     4857.79    111.41 o 
  -2   6   2    19594.83    20067.72    327.69 o 
   0   6   2     4234.08     4124.42     79.62 o 
   2   6   2     9957.91    10563.83    189.66 o 
   4   6   2     1501.86     1591.19     38.08 o 
   6   6   2     4063.22     4283.89    138.29 o 
   8   6   2     1115.69     1102.67     72.19 o 
  -7   7   2     2268.84     2505.25    131.14 o 
  -5   7   2     1239.22     1267.12     54.82 o 
  -3   7   2    14896.19    14596.30    278.05 o 
  -1   7   2     7405.83     7211.22    141.10 o 
   1   7   2     6106.05     5809.49    111.65 o 
   3   7   2     3772.24     3850.11     90.12 o 
   5   7   2     3871.14     4017.23    123.76 o 
   7   7   2     1636.26     1615.12    169.24 o 
  -8   8   2     4729.28     4943.28    439.04 o 
  -6   8   2     2298.81     2288.76    121.01 o 
  -4   8   2      810.58      767.25     64.66 o 
  -2   8   2     5389.74     4868.16    111.92 o 
   0   8   2     1896.31     1627.70     54.64 o 
   2   8   2    14121.00    14399.31    222.90 o 
   4   8   2    12439.72    13040.88    271.24 o 
   6   8   2     5098.50     5180.81    157.87 o 
   8   8   2      286.24      364.92     52.83 o 
  -7   9   2     2834.42     3128.86    157.12 o 
  -5   9   2      540.60      514.28     52.38 o 
  -3   9   2     4146.59     4172.50    107.80 o 
  -1   9   2     3301.62     3059.77     84.17 o 
   1   9   2     2102.13     2015.41     64.52 o 
   3   9   2     8603.37     9037.23    175.20 o 
   5   9   2     5453.57     5593.25    188.60 o 
   7   9   2      243.84      251.85     46.24 o 
  -6  10   2        5.43       29.57     34.21 o 
  -4  10   2      865.34      915.30     51.18 o 
  -2  10   2     4699.30     4521.97    114.41 o 
   0  10   2      290.84      263.39     28.20 o 
   2  10   2       16.08        2.56     14.73 o 
   4  10   2     1477.43     1717.65    174.72 o 
   6  10   2        7.40      -10.49     26.28 o 
  -5  11   2       94.23       99.39     31.21 o 
  -3  11   2      447.73      433.06     47.33 o 
  -1  11   2     1135.61     1052.49     51.66 o 
   1  11   2      698.65      661.79     43.27 o 
   3  11   2      736.45      681.53     53.70 o 
   5  11   2      583.49      647.77     75.00 o 
  -6  12   2      947.21      699.20    175.61 o 
  -4  12   2        7.27       19.13     25.51 o 
  -2  12   2      251.99      212.38     36.22 o 
   0  12   2      130.72      126.26     26.40 o 
   2  12   2     2269.49     2249.31     94.13 o 
   4  12   2      205.80      159.09     51.07 o 
   6  12   2      700.04      631.81     82.93 o 
  -5  13   2      357.15      347.12     69.38 o 
  -3  13   2       24.27       43.17     24.03 o 
  -1  13   2       39.03       17.43     21.18 o 
   1  13   2     3043.49     2726.64    125.70 o 
   3  13   2      352.87      453.26     68.42 o 
   5  13   2      332.73      278.41     60.78 o 
  -4  14   2     2168.69     2190.26    109.99 o 
  -2  14   2     2125.07     2035.55    166.53 o 
   0  14   2     2962.57     2751.27     96.87 o 
   2  14   2     4186.17     4354.37    169.83 o 
   4  14   2      312.01      351.85    155.90 o 
  -3  15   2     2363.31     2239.11    111.98 o 
  -1  15   2     2336.63     2173.73     89.72 o 
   1  15   2     5136.47     4985.49    167.22 o 
   3  15   2     2574.51     3059.83    209.66 o 
   0  16   2     1318.37     1303.93     86.55 o 
  -9   1   3      224.56      194.60     66.30 o 
  -7   1   3      738.18      775.37     71.69 o 
  -5   1   3     1052.11     1005.91     36.78 o 
  -3   1   3      924.68      874.28     36.34 o 
  -1   1   3     2058.93     2053.48     30.87 o 
   1   1   3      170.88      158.56      7.50 o 
   3   1   3     2551.53     2726.55     80.38 o 
   5   1   3      234.62      258.55     21.02 o 
   7   1   3      284.75      300.04     33.16 o 
   9   1   3       76.88       62.82     32.29 o 
  -8   2   3      665.34      563.96     73.92 o 
  -6   2   3      933.10      971.39     43.89 o 
  -4   2   3      621.79      660.72     34.18 o 
  -2   2   3     3086.78     2832.87     70.63 o 
   0   2   3     1977.21     1754.37     39.07 o 
   2   2   3    17593.52    20244.06    240.77 o 
   4   2   3     5556.20     6038.50    135.23 o 
   6   2   3     1034.26     1063.08     50.44 o 
   8   2   3       35.49      -20.92     44.07 o 
  -9   3   3      731.72      846.74     96.28 o 
  -7   3   3     1376.57     1149.87     86.05 o 
  -5   3   3     2142.14     2178.49     68.54 o 
  -3   3   3     4084.20     3696.64     85.88 o 
  -1   3   3    10824.13    10333.25    143.20 o 
   1   3   3     1529.27     1382.00     34.41 o 
   3   3   3    14827.20    15647.00    207.01 o 
   5   3   3     2785.26     2862.73     60.23 o 
   7   3   3     2020.98     2060.99     79.49 o 
  -8   4   3       22.53      104.11     41.22 o 
  -6   4   3     1860.39     1946.11     69.72 o 
  -4   4   3      840.34      754.80     38.03 o 
  -2   4   3    10106.49     9375.64    168.80 o 
   0   4   3      192.68      344.11     17.35 o 
   2   4   3      885.70      680.16     34.33 o 
   4   4   3     1068.42      912.41     30.44 o 
   6   4   3     1576.14     1515.14     63.53 o 
   8   4   3      427.29      461.24     48.53 o 
  -7   5   3      991.87      909.92     77.01 o 
  -5   5   3     1684.27     1655.10     69.79 o 
  -3   5   3     3999.44     3623.08    100.61 o 
  -1   5   3     7109.13     6922.72    131.22 o 
   1   5   3      989.32      801.17     31.94 o 
   3   5   3     7066.59     7068.38    120.39 o 
   5   5   3     2106.27     2232.54     64.58 o 
   7   5   3      834.30      792.62     53.88 o 
  -8   6   3      618.12      659.91     84.78 o 
  -6   6   3     1715.69     1746.95     68.61 o 
  -4   6   3     4086.63     4000.78    136.57 o 
  -2   6   3     8310.70     8552.17    162.97 o 
   0   6   3     1562.61     1474.37     42.70 o 
   2   6   3     2697.04     2757.64     60.95 o 
   4   6   3     4553.83     4907.90    119.85 o 
   6   6   3     1510.66     1556.62     83.49 o 
   8   6   3      617.40      754.82     62.95 o 
  -7   7   3       20.30       38.06     36.49 o 
  -5   7   3      119.86      120.23     24.13 o 
  -3   7   3     1645.70     1571.47     57.94 o 
  -1   7   3      587.30      509.91     30.78 o 
   1   7   3      124.16      109.49     15.55 o 
   3   7   3      755.04      745.33     29.20 o 
   5   7   3     1384.25     1455.46     78.90 o 
   7   7   3        9.43       39.98     36.03 o 
  -6   8   3      374.21      225.87     39.29 o 
  -4   8   3      402.65      439.27     38.89 o 
  -2   8   3       29.25       11.64     13.33 o 
   0   8   3      139.51      130.29     37.50 o 
   2   8   3     1527.69     1577.33     47.50 o 
   4   8   3       45.90       31.51     31.36 o 
   6   8   3      119.83       47.95     26.37 o 
  -7   9   3      466.67      243.69     60.47 o 
  -5   9   3      344.63      349.83     39.00 o 
  -3   9   3       41.72       51.52     19.28 o 
  -1   9   3     2729.98     2682.24     79.47 o 
   1   9   3     2621.91     2574.37     82.51 o 
   3   9   3     3536.80     3612.25    109.23 o 
   5   9   3      334.98      401.72     48.50 o 
   7   9   3     1421.95     1407.47     83.70 o 
  -6  10   3     1677.94     1743.72    129.02 o 
  -4  10   3     1065.85     1099.11     69.58 o 
  -2  10   3     3781.75     3757.59    103.61 o 
   0  10   3       85.53       74.78     19.63 o 
   2  10   3       13.96       22.16     15.58 o 
   4  10   3      328.53      274.27     60.93 o 
   6  10   3     1225.50     1428.44     84.62 o 
  -5  11   3     2303.16     2445.68    137.61 o 
  -3  11   3     2391.63     2479.64     86.73 o 
  -1  11   3     3412.21     3285.93    105.11 o 
   1  11   3      268.55      237.09     29.69 o 
   3  11   3      231.76      293.58     38.85 o 
   5  11   3      415.87      573.57     70.65 o 
  -6  12   3     1178.70     1307.98    110.22 o 
  -4  12   3      338.82      385.19     53.54 o 
  -2  12   3     2092.00     2192.85     81.88 o 
   0  12   3     4142.08     4190.09    115.52 o 
   2  12   3     5799.44     5422.22    159.09 o 
   4  12   3     3666.81     3864.19    165.63 o 
  -5  13   3      471.22      439.74     73.15 o 
  -3  13   3      575.08      667.02     55.87 o 
  -1  13   3     1646.64     1712.83     74.11 o 
   1  13   3     2155.34     2165.59    115.52 o 
   3  13   3     1784.67     1732.53    115.58 o 
   5  13   3     1774.55     1970.83    164.86 o 
  -4  14   3      860.53      836.08     78.38 o 
  -2  14   3      710.71      724.77     57.87 o 
   0  14   3     1442.83     1425.90     82.30 o 
   2  14   3      301.31      320.07     62.72 o 
   4  14   3     1250.01     1366.35    107.07 o 
  -3  15   3       88.74      103.05     40.76 o 
  -1  15   3       34.20       33.95     31.85 o 
   1  15   3       62.13       61.36     30.93 o 
  -8   0   4     1105.00     1179.12    136.19 o 
  -6   0   4    15963.96    15327.04    518.78 o 
  -4   0   4    41677.96    42664.85    936.24 o 
  -2   0   4     8051.50     8198.47    170.79 o 
   0   0   4     3096.95     2701.28     60.83 o 
   2   0   4    10875.05    12079.60    225.13 o 
   4   0   4    10608.41    11694.46    471.29 o 
   6   0   4     7943.47     7772.95    295.51 o 
   8   0   4    15466.13    13902.18    478.46 o 
  -7   1   4       61.80       79.81     35.41 o 
  -5   1   4    10488.59    10862.11    208.19 o 
  -3   1   4     3600.75     3536.00     85.39 o 
  -1   1   4     4432.44     4266.65     66.82 o 
   1   1   4     6678.42     6697.79     78.65 o 
   3   1   4    14114.17    15631.08    235.11 o 
   5   1   4      511.15      478.44     24.05 o 
   7   1   4     4316.17     4056.72    112.29 o 
  -8   2   4        4.83      -41.77     27.84 o 
  -6   2   4       61.11       47.07     21.91 o 
  -4   2   4     1393.48     1415.42     52.75 o 
  -2   2   4      250.83      228.31     21.94 o 
   0   2   4     7935.49     8091.10    101.16 o 
   2   2   4    14728.61    16767.01    227.17 o 
   4   2   4     1761.94     1781.10     54.77 o 
   6   2   4       27.53        8.84     19.88 o 
   8   2   4      615.16      625.36     52.36 o 
  -7   3   4        6.26       87.49     40.32 o 
  -5   3   4     1224.47     1288.03     54.88 o 
  -3   3   4      423.46      433.18     30.83 o 
  -1   3   4       94.36      119.34     12.66 o 
   1   3   4     2483.43     2562.71     47.02 o 
   3   3   4     1839.45     1886.88     40.07 o 
   5   3   4       17.45       29.08     11.25 o 
   7   3   4      288.66      323.71     48.00 o 
  -8   4   4       30.92        6.70     35.96 o 
  -6   4   4       18.22       -0.25     18.40 o 
  -4   4   4      240.09      212.97     25.89 o 
  -2   4   4      205.37      205.42     18.99 o 
   0   4   4      130.13      124.94     12.04 o 
   2   4   4     1077.83     1311.46     53.55 o 
   4   4   4      144.14      154.22     14.55 o 
   6   4   4       14.94       15.00     17.66 o 
   8   4   4        0.87      -31.33     21.69 o 
  -7   5   4       72.41       82.93     57.34 o 
  -5   5   4      802.43      840.76     52.26 o 
  -3   5   4       26.09       39.18     18.48 o 
  -1   5   4     4762.66     4571.10     89.08 o 
   1   5   4        8.45        5.67      8.38 o 
   3   5   4     1354.86     1346.28     35.11 o 
   5   5   4      275.18      248.16     32.31 o 
   7   5   4      645.29      638.20     56.24 o 
  -8   6   4      779.05      761.00     93.74 o 
  -6   6   4     3864.91     4077.88    116.08 o 
  -4   6   4     5921.14     6190.79    140.04 o 
  -2   6   4     4523.85     4333.23    102.07 o 
   0   6   4     5685.39     5830.76    122.96 o 
   2   6   4     3056.94     3267.08     72.23 o 
   4   6   4     5135.96     5715.15    109.91 o 
   6   6   4     2233.94     2311.42     87.99 o 
   8   6   4     3678.82     3495.34    150.60 o 
  -7   7   4      723.19     1009.19    236.54 o 
  -5   7   4     7387.03     7802.83    173.43 o 
  -3   7   4     2659.35     2719.59     81.23 o 
  -1   7   4     6002.42     5713.40    123.39 o 
   1   7   4     2489.94     2517.93     89.98 o 
   3   7   4     7498.88     8214.78    132.31 o 
   5   7   4     1831.58     1993.48    175.90 o 
   7   7   4     4127.50     4031.96    134.09 o 
  -6   8   4      583.55      589.20     61.51 o 
  -4   8   4     2091.08     1977.58     73.44 o 
  -2   8   4     3152.96     2887.26     84.47 o 
   0   8   4    13006.84    12814.16    230.21 o 
   2   8   4    15064.33    15965.29    275.89 o 
   4   8   4     4876.68     5385.83    151.76 o 
   6   8   4      506.42      652.65     61.58 o 
  -7   9   4      221.87      253.51     64.59 o 
  -5   9   4     2219.23     2279.59    102.68 o 
  -3   9   4     1586.66     1551.52     64.58 o 
  -1   9   4     2427.00     2402.06     75.84 o 
   1   9   4     9022.63     9094.83    177.85 o 
   3   9   4     6055.69     6108.49    192.71 o 
   5   9   4      302.26      295.21     64.09 o 
   7   9   4     1041.62      977.03     73.78 o 
  -6  10   4      605.11      626.73    102.14 o 
  -4  10   4     2515.03     2720.50    103.20 o 
  -2  10   4       10.12      -13.26     22.45 o 
   0  10   4       11.87       11.55     15.85 o 
   2  10   4     1488.14     1454.81     68.55 o 
   4  10   4       14.96        3.13     22.87 o 
   6  10   4      359.06      354.01     52.24 o 
  -5  11   4      328.64      354.65     51.92 o 
  -3  11   4      710.90      749.70     54.00 o 
  -1  11   4      577.51      530.12     44.68 o 
   1  11   4     1559.23     1558.13     74.98 o 
   3  11   4      181.68      163.31     83.33 o 
   5  11   4        2.45        0.79     28.04 o 
  -4  12   4      413.55      304.90     41.31 o 
  -2  12   4      591.35      611.21     50.74 o 
   0  12   4     1077.70      999.68     54.55 o 
   2  12   4       63.27       48.84     32.29 o 
   4  12   4      716.10      654.38     77.17 o 
  -3  13   4       14.52       31.73     26.15 o 
  -1  13   4     3466.27     3222.33    105.19 o 
   1  13   4       97.61       38.03     29.77 o 
   3  13   4      846.19      932.75     91.00 o 
  -2  14   4     2964.49     3121.65    109.77 o 
   0  14   4     2772.31     2730.51    115.40 o 
   2  14   4      613.82      763.14    174.72 o 
  -1  15   4     4687.69     4774.86    180.96 o 
   1  15   4     2310.41     2710.26    237.44 o 
  -7   1   5      190.49      159.33     90.00 o 
  -5   1   5      531.15      532.59     41.89 o 
  -3   1   5      267.70      279.97     21.49 o 
  -1   1   5      567.79      616.72     21.99 o 
   1   1   5     1675.48     1751.85     30.14 o 
   3   1   5      785.95      731.88     46.71 o 
   5   1   5      336.81      321.41     53.79 o 
   7   1   5      285.91      272.34     32.94 o 
  -8   2   5       69.51       32.97     37.95 o 
  -6   2   5      156.32       88.64     24.19 o 
  -4   2   5     2278.22     2127.99     69.75 o 
  -2   2   5     1513.36     1516.34     44.53 o 
   0   2   5    15218.56    16281.71    189.51 o 
   2   2   5     3691.60     3881.62     79.52 o 
   4   2   5     1519.50     1477.89     50.93 o 
   6   2   5      207.06      167.68     58.24 o 
   8   2   5      810.90      835.34     51.29 o 
  -7   3   5      276.87      227.08     94.97 o 
  -5   3   5     3296.80     3367.65    111.40 o 
  -3   3   5     2906.68     3093.36    110.70 o 
  -1   3   5     3614.72     3529.76     67.90 o 
   1   3   5     9698.28     9876.99    138.95 o 
   3   3   5     5087.49     5255.70    102.84 o 
   5   3   5     1622.51     1610.87     64.65 o 
   7   3   5      826.89      738.09     44.22 o 
  -8   4   5      546.50      532.86     83.91 o 
  -6   4   5      457.08      520.14     59.23 o 
  -4   4   5     4425.93     4511.92    113.26 o 
  -2   4   5      165.45      222.33     21.09 o 
   0   4   5     1377.86     1123.65     40.55 o 
   2   4   5     1024.44      841.63     26.49 o 
   4   4   5     3329.67     3510.07     69.50 o 
   6   4   5      341.25      421.33     45.25 o 
   8   4   5     2408.98     2497.08    130.79 o 
  -7   5   5      309.16      180.99     69.89 o 
  -5   5   5     2609.96     2740.17    100.63 o 
  -3   5   5     2514.29     2469.50     64.33 o 
  -1   5   5     1408.97     1239.71     41.55 o 
   1   5   5     5375.21     5254.45    101.51 o 
   3   5   5     3525.23     3940.85     79.96 o 
   5   5   5      695.45      811.58     45.81 o 
   7   5   5     1292.27     1250.59     70.49 o 
  -6   6   5     1580.66     1774.28     75.59 o 
  -4   6   5     3772.61     3875.48     87.30 o 
  -2   6   5      772.68      676.74     44.50 o 
   0   6   5     2446.60     2278.57     55.83 o 
   2   6   5     5626.74     6004.88     90.24 o 
   4   6   5     1798.71     1746.18    104.51 o 
   6   6   5      931.40      925.54     56.07 o 
  -7   7   5       72.25      130.99     94.08 o 
  -5   7   5      650.13      586.31     61.82 o 
  -3   7   5      664.18      666.66     35.65 o 
  -1   7   5        3.32        1.06     11.08 o 
   1   7   5     1283.24     1310.67     66.92 o 
   3   7   5     1252.68     1294.00     61.76 o 
   5   7   5        1.68       14.86     21.00 o 
   7   7   5      483.17      472.74     50.18 o 
  -6   8   5      135.51      110.61     38.03 o 
  -4   8   5        3.63        9.20     15.95 o 
  -2   8   5      109.52       96.29     21.49 o 
   0   8   5     1653.30     1624.87     58.11 o 
   2   8   5      314.88      290.51     30.84 o 
   4   8   5      508.50      526.92     48.08 o 
   6   8   5        9.75      -15.16     24.44 o 
  -5   9   5      310.91      336.84     41.33 o 
  -3   9   5     1085.96     1049.17     73.46 o 
  -1   9   5     4028.56     3976.17    105.62 o 
   1   9   5     1629.33     1618.37     58.51 o 
   3   9   5      612.90      630.53     50.63 o 
   5   9   5     1231.80     1397.80     78.06 o 
  -6  10   5      676.02      697.76     73.27 o 
  -4  10   5     1580.35     1680.98     74.73 o 
  -2  10   5       26.06       16.47     18.68 o 
   0  10   5       19.38        8.94     20.43 o 
   2  10   5      340.52      414.12     52.84 o 
   4  10   5     3189.11     3354.49    124.14 o 
   6  10   5     1310.88     1341.95     92.82 o 
  -5  11   5     1739.88     1769.94     97.85 o 
  -3  11   5     1044.04     1171.14     63.26 o 
  -1  11   5      272.03      323.63     37.35 o 
   1  11   5       99.53       96.12     28.19 o 
   3  11   5     1359.22     1441.59     80.73 o 
   5  11   5     3118.65     3407.24    133.88 o 
  -4  12   5     1646.56     1847.81     84.26 o 
  -2  12   5     3393.99     3525.32    111.75 o 
   0  12   5     5211.23     5216.37    173.62 o 
   2  12   5     3370.10     3284.71    147.52 o 
   4  12   5     1820.48     1779.79     96.56 o 
  -3  13   5     1329.02     1432.15     74.72 o 
  -1  13   5     1436.24     1409.03    121.77 o 
   1  13   5     1996.97     1839.51    118.27 o 
   3  13   5     1885.71     1966.50    105.20 o 
  -2  14   5      964.23      953.51     76.82 o 
   0  14   5      166.67      111.95     67.20 o 
   2  14   5     1917.20     2030.66    228.48 o 
  -8   0   6     8791.42     7933.10    410.36 o 
  -6   0   6    10458.68    10314.20    307.28 o 
  -4   0   6     3451.04     3423.65    137.47 o 
  -2   0   6      765.25      747.14     42.95 o 
   0   0   6    13491.50    13874.78    237.68 o 
   2   0   6     8607.44     8923.38    212.83 o 
   8   0   6     2181.36     1980.14    107.52 o 
  -7   1   6     3484.28     3723.87    143.29 o 
  -5   1   6     1615.54     1701.32     68.46 o 
  -3   1   6     2372.70     2238.22     63.58 o 
  -1   1   6     4655.39     4693.31     79.64 o 
   1   1   6    10978.92    11891.33    150.35 o 
   3   1   6      408.61      390.92     17.73 o 
   5   1   6     7231.94     7229.62    170.46 o 
   7   1   6     1539.16     1494.51     86.02 o 
  -8   2   6       47.97       50.66     62.72 o 
  -6   2   6      299.25      334.92     40.99 o 
  -4   2   6      731.17      743.13     53.54 o 
  -2   2   6     3639.91     3678.83     81.56 o 
   0   2   6    10951.82    11613.35    138.44 o 
   2   2   6      417.04      386.76     21.24 o 
   4   2   6       23.66       22.46     13.96 o 
   6   2   6      687.33      598.39     51.02 o 
  -7   3   6      386.73      399.03     52.40 o 
  -5   3   6       58.16       13.67     20.04 o 
  -3   3   6        2.74        4.18     14.43 o 
  -1   3   6     1702.52     1741.96     50.61 o 
   1   3   6     1344.19     1369.03     34.97 o 
   3   3   6        3.32        2.28      8.25 o 
   5   3   6      498.45      519.77    138.88 o 
   7   3   6      360.37      386.56     55.55 o 
  -6   4   6      115.05       86.75     27.31 o 
  -4   4   6      213.78      127.01     25.47 o 
  -2   4   6       12.15       -0.49     11.25 o 
   0   4   6      242.46      255.12     19.66 o 
   2   4   6       40.60       32.70     11.42 o 
   4   4   6       64.70       66.79     26.76 o 
   6   4   6       23.40       19.46     23.71 o 
  -7   5   6      183.82       19.71     59.14 o 
  -5   5   6       95.16       67.51     26.74 o 
  -3   5   6     1665.34     1641.67     53.80 o 
  -1   5   6       10.75       -2.67     11.47 o 
   1   5   6     1491.14     1482.59     42.34 o 
   3   5   6      179.04      254.55     23.67 o 
   5   5   6     1257.33     1292.72     56.81 o 
   7   5   6       29.78       44.68     24.25 o 
  -6   6   6     1680.23     1779.45     90.69 o 
  -4   6   6     3195.96     3033.69     95.40 o 
  -2   6   6     1711.44     1720.37     56.05 o 
   0   6   6     4429.20     4400.27     92.63 o 
   2   6   6     3234.71     3407.25     89.63 o 
   4   6   6     4585.82     4801.68    145.49 o 
   6   6   6     3813.78     3707.30    138.04 o 
  -7   7   6     2538.59     2714.77    191.74 o 
  -5   7   6     1138.70     1243.06     68.28 o 
  -3   7   6     2627.77     2592.76     77.44 o 
  -1   7   6     1959.34     2063.34     62.00 o 
   1   7   6     7002.60     7168.72    151.50 o 
   3   7   6     2012.85     2204.33    115.35 o 
   5   7   6     6444.44     6603.33    238.25 o 
  -6   8   6      654.97      689.78     70.24 o 
  -4   8   6     2848.46     2981.62    114.32 o 
  -2   8   6     7678.04     7583.89    148.36 o 
   0   8   6    12538.19    12394.74    208.94 o 
   2   8   6     2571.76     2735.49     99.56 o 
   4   8   6      990.22     1216.70     90.82 o 
   6   8   6     1198.76     1276.63     75.31 o 
  -5   9   6      628.72      626.97     56.73 o 
  -3   9   6     1830.62     1947.41     67.62 o 
  -1   9   6     6721.14     6625.06    146.06 o 
   1   9   6     4350.25     4400.71    116.14 o 
   3   9   6      370.32      507.80     51.18 o 
   5   9   6     1638.79     1859.24     96.95 o 
  -4  10   6       74.07       58.63     34.92 o 
  -2  10   6       58.35       67.66     21.15 o 
   0  10   6      892.85      903.69     65.70 o 
   2  10   6      102.05       58.62     31.80 o 
   4  10   6      664.98      743.73     65.04 o 
  -5  11   6      209.47      218.00     67.01 o 
  -3  11   6      137.89      154.92     39.34 o 
  -1  11   6     1201.75     1074.76     61.04 o 
   1  11   6       17.65       20.68     24.67 o 
   3  11   6        6.60       29.39     27.28 o 
   5  11   6       62.87       93.18     60.93 o 
  -4  12   6      833.82      801.06     65.97 o 
  -2  12   6      211.56      139.48     37.34 o 
   0  12   6       27.95       38.11     29.64 o 
   2  12   6      281.78      325.40     50.61 o 
   4  12   6       29.45       29.16     34.42 o 
  -3  13   6     2080.27     2080.29    118.64 o 
  -1  13   6       60.30       43.17     32.07 o 
   1  13   6      833.76      887.23     74.26 o 
   3  13   6      182.60      145.47     49.22 o 
   0  14   6     1014.44     1269.60    100.73 o 
  -7   1   7      151.40      163.69     39.57 o 
  -5   1   7       23.61        3.95     23.38 o 
  -3   1   7      538.74      563.35     32.12 o 
  -1   1   7      701.32      646.76     30.93 o 
   1   1   7     1381.66     1408.97     39.73 o 
   3   1   7      145.86      153.64     15.28 o 
   5   1   7      745.79      773.31     50.26 o 
   7   1   7      688.28      444.41     48.38 o 
  -6   2   7      749.51      753.30     56.33 o 
  -4   2   7     1458.49     1473.33     55.27 o 
  -2   2   7     5918.08     6087.77    110.27 o 
   0   2   7     2423.92     2505.54     58.36 o 
   2   2   7      711.87      713.55     30.50 o 
   4   2   7      229.75      207.76     29.45 o 
   6   2   7     2075.74     1942.88     91.03 o 
  -7   3   7     1573.98     1819.63    120.51 o 
  -5   3   7      869.53     1038.79    111.22 o 
  -3   3   7     2983.19     3059.25     91.47 o 
  -1   3   7     3662.61     3667.14     85.88 o 
   1   3   7     6244.83     6296.59    102.20 o 
   3   3   7      442.76      434.18     26.88 o 
   5   3   7     2511.09     2464.30    108.05 o 
   7   3   7     1826.91     1847.83     99.96 o 
  -6   4   7     1048.01     1158.41    138.38 o 
  -4   4   7       21.59       26.00     20.26 o 
  -2   4   7      554.08      548.47     53.59 o 
   0   4   7     1690.84     1565.63     45.00 o 
   2   4   7     2827.92     3034.10     79.37 o 
   4   4   7      380.87      481.33     34.14 o 
   6   4   7     3826.49     3917.63    156.73 o 
  -7   5   7     1222.48     1136.12    166.65 o 
  -5   5   7      778.18      816.33     57.37 o 
  -3   5   7      941.63     1000.10     44.61 o 
  -1   5   7     2583.95     2582.97     70.32 o 
   1   5   7     3830.67     3968.49    115.50 o 
   3   5   7      249.99      302.86     32.41 o 
   5   5   7     2897.76     2985.91     99.57 o 
  -6   6   7     1531.87     1630.66     79.65 o 
  -4   6   7      339.55      349.23     40.01 o 
  -2   6   7     1351.36     1364.91     51.54 o 
   0   6   7     4580.60     4647.68     99.17 o 
   2   6   7     1397.79     1329.98     62.89 o 
   4   6   7     1260.36     1244.88     61.94 o 
   6   6   7     3797.50     3869.32    120.16 o 
  -5   7   7      418.70      434.18     48.50 o 
  -3   7   7       18.21       30.78     18.64 o 
  -1   7   7     1226.94     1228.16     49.83 o 
   1   7   7      589.04      523.97     47.54 o 
   3   7   7        2.59       -7.38     18.95 o 
   5   7   7      588.76      570.74     68.22 o 
  -6   8   7       22.02       49.34     47.11 o 
  -4   8   7      231.33      218.30     36.07 o 
  -2   8   7      703.64      725.93     51.09 o 
   0   8   7      207.24      163.53     26.72 o 
   2   8   7      535.79      568.26     49.64 o 
   4   8   7       40.16       45.56     27.88 o 
  -5   9   7      482.15      506.50     54.25 o 
  -3   9   7     3337.98     3072.32    102.72 o 
  -1   9   7      294.01      308.04     64.40 o 
   1   9   7      927.42      879.51     64.12 o 
   3   9   7      499.86      598.42     87.88 o 
   5   9   7      137.71      180.18     43.04 o 
  -4  10   7       44.31        3.19     26.91 o 
  -2  10   7       46.80       31.37     28.71 o 
   0  10   7       46.33       24.02     26.02 o 
   2  10   7     3692.92     3549.58    196.91 o 
   4  10   7     1307.49     1486.38     84.35 o 
  -3  11   7      146.72      119.58     37.09 o 
  -1  11   7       29.79       16.26     32.13 o 
   1  11   7     2329.11     2254.59    103.36 o 
   3  11   7     2540.35     2970.76    122.71 o 
  -2  12   7     3110.04     3142.28    127.94 o 
   0  12   7     2380.37     2299.56    136.32 o 
   2  12   7     1183.06     1084.19     80.68 o 
  -1  13   7     1719.50     1505.81    159.95 o 
   1  13   7     1353.77     1470.40     93.88 o 
  -6   0   8      907.91     1100.28     92.82 o 
  -4   0   8      216.60      165.32     44.13 o 
  -2   0   8     8209.98     8582.66    251.94 o 
   0   0   8     5300.23     5245.13    229.37 o 
   2   0   8    20774.79    20091.68    643.32 o 
   4   0   8    12722.37    12393.33    399.61 o 
  -7   1   8      745.59      766.52     66.21 o 
  -5   1   8      661.46      686.78     55.44 o 
  -3   1   8     3044.96     3223.28     85.93 o 
  -1   1   8     3835.12     3936.86     99.65 o 
   1   1   8      894.07      921.84     55.11 o 
   3   1   8     6476.80     6471.42    169.67 o 
   5   1   8     1698.31     1713.13     87.81 o 
  -6   2   8      468.26      373.98     46.31 o 
  -4   2   8     1749.24     1863.93    102.17 o 
  -2   2   8     4837.95     4992.09    117.88 o 
   0   2   8       14.67       23.70     17.22 o 
   2   2   8      158.15      157.40     26.25 o 
   4   2   8      449.53      464.82     71.54 o 
   6   2   8      902.99      881.65     66.30 o 
  -7   3   8        1.11      -14.38     33.86 o 
  -5   3   8        5.86       42.47     28.81 o 
  -3   3   8      922.79      801.22     62.59 o 
  -1   3   8      617.17      561.29     38.31 o 
   1   3   8       18.85       17.79     18.28 o 
   3   3   8      470.39      533.65     68.51 o 
   5   3   8      353.24      330.52     53.45 o 
  -6   4   8       90.38       91.52     39.83 o 
  -4   4   8       49.88       48.47     27.32 o 
  -2   4   8       17.12        4.04     16.85 o 
   0   4   8        0.72       -6.03     19.58 o 
   2   4   8      125.07      132.41     30.03 o 
   4   4   8      103.87      107.82     35.10 o 
   6   4   8        2.36        6.05     43.90 o 
  -5   5   8      296.00      279.62     41.16 o 
  -3   5   8       97.39      124.81     25.09 o 
  -1   5   8      529.58      537.42     42.57 o 
   1   5   8      298.93      227.99     37.07 o 
   3   5   8     1004.85     1012.41     55.47 o 
   5   5   8       41.03       64.87     29.65 o 
  -6   6   8     1418.14     1408.99     79.25 o 
  -4   6   8      531.09      511.32     50.32 o 
  -2   6   8     3194.34     3277.65     98.01 o 
   0   6   8     1517.08     1573.95     83.77 o 
   2   6   8     6282.57     5912.35    159.63 o 
   4   6   8     2517.80     2427.06     90.88 o 
  -5   7   8      674.44      677.91     60.76 o 
  -3   7   8     1616.02     1657.64     72.85 o 
  -1   7   8     3304.85     3260.84     99.71 o 
   1   7   8     2510.97     2478.83     96.58 o 
   3   7   8     5593.22     5512.93    156.73 o 
   5   7   8     1005.55      973.29     62.04 o 
  -4   8   8     4113.96     4290.84    131.02 o 
  -2   8   8     6829.66     7100.24    168.38 o 
   0   8   8      812.61      890.86    117.78 o 
   2   8   8     1278.87     1365.38     72.82 o 
   4   8   8      917.20     1167.51     70.39 o 
  -5   9   8     1097.55     1296.60     88.28 o 
  -3   9   8     3939.33     3722.97    170.46 o 
  -1   9   8     2037.06     1942.43     91.25 o 
   1   9   8      431.27      387.51     48.77 o 
   3   9   8     1591.88     1597.19     84.07 o 
  -4  10   8       67.86      112.23     39.49 o 
  -2  10   8      388.76      411.66    145.15 o 
   0  10   8      221.02      171.83     39.67 o 
   2  10   8      697.76      733.43     67.10 o 
  -3  11   8      399.07      415.62     98.56 o 
  -1  11   8        1.84       27.32     28.73 o 
   1  11   8        1.58        6.96     25.70 o 
   3  11   8       86.41      177.41     68.10 o 
   0  12   8       38.48       28.80     32.01 o 
  -5   1   9      236.81      224.07     38.75 o 
  -3   1   9      390.79      332.14     39.96 o 
  -1   1   9     1062.38     1105.68     74.76 o 
   1   1   9       39.48       67.41     26.52 o 
   3   1   9     1007.14     1035.73     56.38 o 
   5   1   9      369.88      330.47     28.81 o 
  -6   2   9     1042.64     1021.78     72.54 o 
  -4   2   9     1625.73     1616.62    111.74 o 
  -2   2   9     1519.35     1487.37     73.41 o 
   0   2   9       19.64       46.73     24.49 o 
   2   2   9       16.53       51.82     23.42 o 
   4   2   9     2365.05     2354.01     84.64 o 
  -5   3   9     1184.29     1356.03    105.01 o 
  -3   3   9     1529.82     1644.38     81.78 o 
  -1   3   9     3884.86     3798.56    146.99 o 
   1   3   9       55.32       58.25     21.94 o 
   3   3   9     3951.37     3818.29    365.56 o 
   5   3   9     1195.47     1142.89     71.29 o 
  -6   4   9       11.97        6.18     33.14 o 
  -4   4   9       56.88       95.41     30.50 o 
  -2   4   9     1946.19     1958.66    126.33 o 
   0   4   9      937.89      911.91     82.74 o 
   2   4   9      719.39      775.03     71.17 o 
   4   4   9     3174.43     2997.75     96.94 o 
  -5   5   9      269.24      302.46     44.27 o 
  -3   5   9     1176.22     1208.72     88.00 o 
  -1   5   9     2292.28     2269.54     94.35 o 
   1   5   9       68.55       88.22     26.83 o 
   3   5   9     3945.49     3773.96    119.24 o 
   5   5   9     1595.25     1727.16     79.21 o 
  -4   6   9      587.22      536.41     61.24 o 
  -2   6   9     2853.73     3007.21    118.75 o 
   0   6   9      744.26      757.17     57.55 o 
   2   6   9     1378.37     1258.78     69.46 o 
   4   6   9     3656.30     3526.89    117.33 o 
  -5   7   9       27.08       27.66     34.69 o 
  -3   7   9      703.45      708.41     81.07 o 
  -1   7   9      186.39      125.59     35.05 o 
   1   7   9        5.69        5.52     25.15 o 
   3   7   9      564.00      532.21     52.54 o 
  -4   8   9      159.80      295.42     67.20 o 
  -2   8   9       28.95       41.12     36.10 o 
   0   8   9      177.91      209.85     44.82 o 
   2   8   9        7.76      -11.47     22.30 o 
   4   8   9       15.73       62.26     54.66 o 
  -3   9   9       26.48       58.74     42.58 o 
  -1   9   9      651.10      700.10     67.72 o 
   1   9   9      137.95      122.39     37.65 o 
   3   9   9      431.48      533.39     57.91 o 
  -2  10   9       69.75      114.69     48.15 o 
   0  10   9     2305.57     2366.42    109.72 o 
   2  10   9     1394.08     1253.30     81.09 o 
  -4   0  10     3349.54     3277.53    218.62 o 
  -2   0  10     3909.01     3863.51    225.79 o 
   0   0  10    15581.19    15213.91    553.72 o 
   2   0  10     6780.39     6230.71    263.42 o 
   4   0  10     2692.03     2351.08    125.44 o 
  -5   1  10     1506.00     1624.69    141.57 o 
  -3   1  10      765.88      785.38     82.36 o 
  -1   1  10     1379.05     1304.04     84.87 o 
   1   1  10     3234.05     3260.92    127.34 o 
   3   1  10     2035.35     2038.63    148.73 o 
   5   1  10     1281.83     1127.44     54.31 o 
  -4   2  10     1369.65     1473.70    103.88 o 
  -2   2  10       23.92      -20.32     25.95 o 
   0   2  10      145.75      202.31     41.05 o 
   2   2  10      272.15      258.12     41.59 o 
   4   2  10     1560.21     1466.40     69.55 o 
  -5   3  10      456.79      397.80    104.83 o 
  -3   3  10      223.18      300.57     55.71 o 
  -1   3  10       44.33       18.24     28.49 o 
   1   3  10      247.08      247.79     44.13 o 
   3   3  10      259.22      286.46     47.49 o 
  -4   4  10        1.85       -9.86     38.01 o 
  -2   4  10        0.07       28.99     32.14 o 
   0   4  10       73.29       52.60     32.29 o 
   2   4  10      125.64      115.86     32.67 o 
   4   4  10       21.89       67.13     34.05 o 
  -3   5  10       69.67       85.35     40.47 o 
  -1   5  10      429.15      440.19     63.20 o 
   1   5  10      328.65      384.21     48.40 o 
   3   5  10      168.81      226.13     36.70 o 
  -4   6  10     1362.68     1389.37    107.02 o 
  -2   6  10      976.86      940.56     81.07 o 
   0   6  10     4889.01     4534.09    148.71 o 
   2   6  10     1370.24     1325.72     98.33 o 
  -3   7  10     1076.58     1127.70     94.34 o 
  -1   7  10     2567.40     2494.76    108.18 o 
   1   7  10     2721.15     2493.75    106.57 o 
   3   7  10     1157.21     1021.42     98.83 o 
  -2   8  10      218.13      213.30     55.02 o 
   0   8  10      887.62      979.41    125.68 o 
   2   8  10      672.35      736.92     87.53 o 
  -1   9  10      383.57      322.89    140.67 o 
   1   9  10     1001.93      977.34     75.77 o 
  -3   1  11      450.17      564.36    129.92 o 
  -1   1  11       18.85       -0.69     30.87 o 
   1   1  11      653.27      585.70     63.20 o 
   3   1  11      160.89      181.06     38.01 o 
  -4   2  11      655.61      603.93     83.17 o 
  -2   2  11      163.82      136.19     43.03 o 
   0   2  11      106.14       83.47     36.10 o 
   2   2  11     1538.83     1494.22    141.57 o 
  -3   3  11     1268.70     1421.75    112.00 o 
  -1   3  11       28.76       38.64     36.10 o 
   1   3  11     3127.25     2946.28    141.57 o 
   3   3  11      730.71      725.79     59.19 o 
  -2   4  11      114.39      146.28     57.34 o 
   0   4  11      941.22     1070.11    138.88 o 
   2   4  11     1392.08     1331.49    104.83 o 
  -1   5  11       48.15       44.47     43.01 o 
   1   5  11     3167.38     3031.33    136.00 o 
  -2   6  11      298.82      241.01     57.64 o 
   0   6  11     1139.45     1288.96    107.41 o 
   0   0  12     3170.33     2827.74    191.74 o 
  -1   1  12     1174.13     1157.62    130.81 o 
   0   2  12      234.36      238.26     77.06 o 
                                                 
